# Supplementary material for: Analysis of MDM2 and TP53 genes in canine liposarcoma
Source: Sci Rep. 2024 Jun 18;14:14087. doi: 10.1038/s41598-024-64963-z (PMC11189432; doi:10.1038/s41598-024-64963-z)
Supplement: Supplementary file 1 — Supplementary Information. [file 41598_2024_64963_MOESM1_ESM.xlsx]

## Sheet: Foglio1
Case #	TP53MUTATION	Exon	IHC p53	FISH MDM2	IHC mdm2	Breed	Sex	Age	Site	Size (cm)	Subtype	Necrosis	Mitotic Count	Grade
1	p.Pro137Val	4	Positive	1.86	Positive	Crossbreed	M	11	spleen	15	Myxoid	<50%	26	3
2	g.32565107insC	1	Negative	2.12	Positive	Labrador	M	10	subcutis (distal hindlimb)	3.5	Dedifferentiated	Absent	29	3
3	p.Ser229Tyr	6	Positive	4.21	Negative	Crossbreed	F	16	subcutis (axilla)	NA	Myxoid	<50%	35	3
4	Wild Type		Negative	4.19	Positive	Crossbreed	F	14	subcutis (axilla)	NA	Well differentiated	<50%	2	1
5	ND		Negative	2.2	Negative	Labrador	M	10	subcutis (inguinal)	NA	Well differentiated	<50%	2	1
6	Wild Type		Negative	13	Negative	Bovaro Bernese	M	8	NA	3	Well differentiated	Absent	3	2
7	Wild Type		Negative	3.32	Negative	NA	F	14	NA	3	Well differentiated	<50%	2	1
8	g.32565107insC	1	Negative	10.91	Negative	Cavalier King Charles Spaniel	M	10	subcutis (sternal)	4	Well differentiated	Absent	1	1
9	ND		Negative	1.73	Negative	Daschund	NA	NA	NA	NA	Well differentiated	Absent	2	1
10	Wild Type		Negative	2.5	Negative	Beagle	F	8	subcutis (perianal)	2.5	Well differentiated	Absent	2	1
11	g.32565107insC	1	Negative	6.06	Negative	NA	NA	NA	subcutis (proximal hindlimb)	2.2	Well differentiated	<50%	5	2
12	p.Leu357Asn	10	Negative	3	Negative	german shepherd	M	11	subcutis	8	Pleomorphic	<50%	7	2
13	g.32565105insC	1	Negative	2.11	Negative	Crossbreed	FS	11	subcutis (distal forelimb)	NA	Myxoid	<50%	10	2
14	Wild Type		Negative	1.56	Negative	Pointer	M	10	muscular (thorax)	2.5	Well differentiated	<50%	2	2
15	p.S228_N235delinsILE	6	Negative	ND	Negative	Great Dane	M	13	spleen	NA	Myxoid	<50%	8	2
16	Wild Type		Negative	2.26	Positive	labrador	M	9	subcutis (prepuce)	5	Well differentiated	Absent	4	1
17	p.Val204Leu	5	Negative	ND	Positive	Shar-pei	M	13	spleen	13	Myxoid	<50%	11	2
18	Wild Type		Negative	1.4	Negative	Daschund	Mc	11	intrapelvic	8	Well differentiated	>50%	2	2
19	Wild Type		Negative	1.97	Negative	Crossbreed	M	7	subcutis (thorax)	2.5	Pleomorphic	<50%	6	2
20	Wild Type		Negative	2.88	Positive	Crossbreed	M	13	subcutis (sternal)	7	Well differentiated	<50%	1	1
21	Wild Type		Negative	8.33	Positive	Crossbreed	M	9	spleen	5	Dedifferentiated	Absent	7	1
22	Wild Type		Negative	1.9	Negative	Setter inglese	F	16	subcutis (distal forelimb)	2.4	Pleomorphic	<50%	6	2
23	Wild Type		Negative	2.22	Negative	Crossbreed	M	13	muscular (thorax)	2	Well differentiated	Absent	2	1
24	Wild Type		Negative	2.43	Negative	Crossbreed	FS	13	subcutis (forelimb)	3	Pleomorphic	Absent	3	1
25	p.Leu14insCfs	1	Negative	10.5	Positive	Crossbreed	M	12	subcutis (neck)	6	Well differentiated	<50%	5	1
26	g.32565125delTC		Positive	ND	Negative	Bouledogue f	FS	13	spleen	NA	Myxoid	Absent	11	2
27	p.Met231delT	6	Negative	2.1	Positive	Crossbreed	M	12	spleen	12	Myxoid	<50%	2	2
28	Wild Type		Negative	1.66	Positive	Beagle	M	12	intermuscular (Thorax)	6	Well differentiated	<50%	1	2
29	p.Arg323Cys	9	Negative	6.45	Negative	M.Shepherd	M	10	subcutis (axilla)	NA	Pleomorphic	<50%	8	2
30	p.Ser343Ter	9	Negative	2.66	Positive	Crossbreed	M	10	subcutis (inguinal)	3.4	Dedifferentiated	<50%	8	2
31	Wild Type		Negative	2.25	Negative	Crossbreed	FS	12	subcutis (axilla)	10	Well differentiated	Absent	3	1
32	p.Asp195Asn	5	Positive	1.87	Negative	Crossbreed	F	10	Subcutis (mammary)	3	Myxoid	<50%	10	2
33	Wild Type		Positive	2.66	Negative	Great Dane	NA	8	subcutis (tail)	NA	Myxoid	Absent	13	2
34	Wild Type		Negative	1.96	Positive	german shepherd	M	8	subcutis (abdomen)	NA	Well differentiated	<50%	1	2
35	ND		Negative	2.45	Negative	Rottweiler	M	NA	subcutis (axilla)	NA	Well differentiated	<50%	4	2
36	p.Pro129Leu; p.Pro137Ser	4; 4	Negative	3.57	Negative	NA	M	7	subcutis (thorax)	4.5	Pleomorphic	<50%	2	2
37	Wild Type		Negative	ND	Positive	labrador	M	10	subcutis (neck)	13	Well differentiated	<50%	4	2
38	Wild Type		Negative	1.73	Positive	Crossbreed	F	6	Subcutis (dorsum)	10	Dedifferentiated	Absent	17	2
39	Wild Type		Negative	2.64	Negative	labrador	M	10	subcutis (neck)	NA	Well differentiated	<50%	2	2
40	Wild Type		Negative	ND	Positive	NA	M	7	subcutis (axilla)	NA	Pleomorphic	>50%	5	2
41	g.32564635insG	3	Negative	ND	Positive	rottweiler	F	10	subcutis (proximal hindlimb)	4.5	Well differentiated	Absent	7	1
42	Wild Type		Negative	8.37	Positive	NA	F	12	intraabdominal	25	Well differentiated	<50%	5	1
43	Wild Type		Negative	3	Positive	Crossbreed	M	12	subcutis (abdomen)	NA	Well differentiated	<50%	6	2
44	Wild Type		Negative	ND	Negative	Crossbreed	F	8	subcutis (mammary)	1.5	Well differentiated	Absent	1	1
45	Wild Type		Negative	ND	Negative	NA	M	12	Subcutis (dorsum)	6.5	Dedifferentiated	<50%	36	3
46	Wild Type		Negative	9	Negative	springer spaniel	F	16	subcutis (proximal forelimb)	9	Dedifferentiated	Absent	12	2
47	Wild Type		Negative	ND	Positive	Crossbreed	F	10	subcutis (proximal hindlimb)	3.5	Dedifferentiated	Absent	7	1
48	Wild Type		Negative	2.14	Negative	Daschund	M	15	subcutis (proximal forelimb)	NA	Well differentiated	<50%	2	1
49	ND		Negative	2.46	Positive	Crossbreed	M	10	NA	8	Pleomorphic	<50%	4	2
50	Wild Type		Negative	ND	Positive	Crossbreed	M	8	Subcutis (back)	8	Well differentiated	<50%	2	2
51	p.Arg162Leu	4	Positive	2.2	Negative	bull terrier	M	12	subcutis (proximal hindlimb)	12	Myxoid	<50%	32	3
	Legend	ND	Not determined
		NA	Not available
		F	Female
		M	Male
